# Supplementary material for: Formation and development of the male copulatory organ in the spider Parasteatoda tepidariorum involves a metamorphosis-like process
Source: Sci Rep. 2019 May 6;9:6945. doi: 10.1038/s41598-019-43192-9 (PMC6502807; doi:10.1038/s41598-019-43192-9)
Supplement: Supplementary file 2 — Supplementary Table S1 [file 41598_2019_43192_MOESM2_ESM.xlsx]

## Sheet: Molting events
# of spider	date of penultimate moult	date of ultimate moult	confirmed sex	assumed sex	developmental time [d] males
1	2016-11-10	2016-11-22	male	male	12
2	2016-11-10	2016-11-21	male	male	11
3	2016-11-10	2016-11-22	male	male	12
4	2016-11-10	2016-11-21	male	male	11
5	2016-11-10	2016-11-21	male	male	11
6	2016-11-10	2016-11-22	female	male	-
7	2016-11-10	2016-11-22	male	male	12
8	2016-11-10	2016-11-20	male	male	10
9	2016-11-10	2016-11-24	male	male	14
10	2016-11-10	2016-11-23	male	male	13
11	2016-11-10	2016-11-20	male	male	10
12	2016-11-10	2016-11-20	male	male	10
13	2016-11-10	not recorded	female	female	-
14	2016-11-10	2016-11-25	male	female	15
15	2016-11-10	not recorded	female	female	-
16	2016-11-10	2016-11-24	male	female	14
17	2016-11-10	not recorded	female	female	-
18	2016-11-10	not recorded	female	female	-
19	2016-11-10	not recorded	female	female	-
20	2016-11-11	2016-11-24	male	male	13
21	2016-11-11	2016-11-23	male	male	12
22	2016-11-11	2016-11-22	male	male	11
23	2016-11-11	2016-11-23	male	male	12
24	2016-11-11	not recorded	female	male	-
25	2016-11-11	2016-11-24	male	male	13
26	2016-11-11	2016-11-22	male	male	11
27	2016-11-11	not recorded	male	male	not determined
28	2016-11-11	not recorded	female	female	-
29	2016-11-11	not recorded	female	female	-
30	2016-11-11	not recorded	female	female	-
31	2016-11-11	not recorded	female	female	-
32	2016-11-11	not recorded	female	female	-
33	2016-11-11	not recorded	female	female	-
34	2016-11-11	not recorded	female	female	-
35	2016-11-11	not recorded	female	female	-
36	2016-11-11	2016-11-25	male	male	14
37	2016-11-11	not recorded	female	female	-
38	2016-11-12	2016-11-25	male	male	14
39	2016-11-12	2016-11-29	male	female	17
40	2016-11-12	not recorded	female	female	-
41	2016-11-12	not recorded	female	female	-
42	2016-11-12	not recorded	female	female	-
43	2016-11-12	not recorded	female	female	-
44	2016-11-12	not recorded	female	female	-
45	2016-11-13	2016-11-24	male	male	11
46	2016-11-14	2016-11-26	male	male	12
47	2016-11-14	not recorded	female	female	-
48	2016-11-14	not recorded	female	female	-
49	2016-11-16	not recorded	female	male	-
50	2016-11-17	not recorded	male	male	not determined
51	2016-11-17	not recorded	female	male	-
52	2016-11-17	not recorded	female	female	-
53	2016-11-18	not recorded	female	female	-
54	2016-11-19	not recorded	female	female	-
55	2016-11-20	not recorded	female	female	-
					Ø =
					12.2917
